# Supplementary material for: Impact of DNA repair gene polymorphisms on the risk of biochemical recurrence after radiotherapy and overall survival in prostate cancer
Source: Oncotarget. 2017 Feb 11;8(14):22863–75. doi: 10.18632/oncotarget.15282 (PMC5410269; doi:10.18632/oncotarget.15282)
Supplement: Supplementary file 2 [file oncotarget-08-22863-s002.xlsx]

## Sheet: Sheet1
Supplementary table 3. Details of genotyping methods.
Gene	SNP	Analysis method	PCR primers/	Amplification program
			TaqMan assay
APE1	rs1130409	TaqMan	C_8921503_10	Start: 50°C-5 min
				95°C -10 min
				50 cycles:
				92°C-15 sec
				60°C -1 min
ATM	rs1800054	TaqMan	C_2283268_20	Start: 50°C-5 min
				95°C -10 min
				50 cycles:
				92°C-15 sec
				60°C -1 min
	rs1801516	TaqMan	C_26487857_10	Start: 50°C-5 min
				95°C -10 min
				50 cycles:
				92°C-15 sec
				60°C -1 min
ERCC1	rs3212986	TaqMan	C_2532948_10	Start: 50°C-5 min
				95°C -10 min
				50 cycles:
				92°C-15 sec
				60°C -1 min
	rs11615	TaqMan	C_2532959_1_	Start: 50°C-5 min
				95°C -10 min
				50 cycles:
				92°C-15 sec
				60°C -1 min
ERCC2	rs13181	Pyrosequencing	Fw: CCTGTCCCTGCTCAGCCTG	Start: 95°C-10 min
			Rev: Btn-CCACCCGCCCCACTCAGAG	36 cycles:
				95°C-30 sec
				63.1°C -45 sec
				72°C-45 sec
				End: 72°C-10min
	rs1799793	Pyrosequencing	Fw: Btn-GAGACGGACGCCCACCT	Start: 94°C-10 min
			Rev: GATGGAGCCAGGCACTGC	38 cycles:
				94°C-30 sec
				64.1°C -30 sec
				72°C-30 sec
				End: 72°C-10min
EXO1	rs4149963	TaqMan	C_25762095_10	Start: 50°C-5 min
				95°C -10 min
				50 cycles:
				92°C-15 sec
				60°C -1 min
MLH1	rs1799977	TaqMan	C_1219076_20	Start: 50°C-5 min
				95°C -10 min
				50 cycles:
				92°C-15 sec
				60°C -1 min
MSH2	rs2303428	TaqMan	C_11804019_1	Start: 50°C-5 min
				95°C -10 min
				50 cycles:
				92°C-15 sec
				60°C -1 min
MSH6	rs3136228	TaqMan	Cutom order	Start: 50°C-5 min
				95°C -10 min
				50 cycles:
				92°C-15 sec
				60°C -1 min
OGG1	rs1052133	Pyrosequencing	Fw: Btn-ACTGTCACTAGTCTCACCAG	Start: 95°C-10 min
			Rev: GGAAGGTGCTTGGGGAAT	40 cycles:
				95°C-30 sec
				56°C -30 sec
				72°C-30 sec
				End: 72°C-10min
MGMT	rs12917	TaqMan	C_3157955_10	Start: 50°C-5 min
				95°C -10 min
				50 cycles:
				92°C-15 sec
				60°C -1 min
PARP1	rs1136410	Taqman	C_1515368_1	Start: 50°C-5 min
				95°C -10 min
				50 cycles:
				92°C-15 sec
				60°C -1 min
RAD51	rs1801320	Pyrosequencing	Fw: TGGGAACTGCAACTCATCTGG	Start: 95°C-10 min
			Rev: Btn-GCGCTCCTCTCTCCAGCAG	40 cycles:
				95°C-30 sec
				61.5°C -30 sec
				72°C-30 sec
				End: 72°C-10min
XRCC1	rs1799782	Pyrosequencing	Fw: Btn-CGGGGGCTCTCTTCTTCA	Start: 94°C-5 min
			Rev: ACTCACTCAGGACCCACG	40 cycles:
				94°C-30 sec
				57.8°C -30 sec
				72°C-30 sec
				End: 72°C-10min
	rs3213239	Pyrosequencing	Fw: GCTTCCATCCCCCTCTTCT	Start: 95°C-10 min
			Rev: Btn- 7-GAATCAAGAGGCCCAACTCC	38 cycles:
				95°C-30 sec
				61.2°C -45 sec
				72°C-45 sec
				End: 72°C-10min
	rs25487	TaqMan		Start: 50°C-5 min
				95°C -10 min
				50 cycles:
				92°C-15 sec
				60°C -1 min
	rs25489	TaqMan	C_622570_10	Start: 50°C-5 min
				95°C -10 min
				50 cycles:
				92°C-15 sec
				60°C -1 min
XRCC3	rs861539	Pyrosequencing	Fw: Btn-CTCGCCTGGTGGTCATC	Start: 95°C-10 min
			Rev: TGGAAGGCACTGCTCAGCT	40 cycles:
				95°C-30 sec
				60.5°C -30 sec
				72°C-30 sec
				End: 72°C-10min
	rs1799794	TaqMan	C_2983904_10	Start: 50°C-5 min
				95°C -10 min
				50 cycles:
				92°C-15 sec
				60°C -1 min
	rs1799796	TaqMan	C_2983922_20	Start: 50°C-5 min
				95°C -10 min
				50 cycles:
				92°C-15 sec
				60°C -1 min
APE1=Apurinic/apyrimidinic endonuclease 1; ATM40=Ataxia Telangiectasia Mutated 40; ATM61=Ataxia Telangiectasia Mutated 61; ERCC1=Excision Repair Cross-Complementing 1; ERCC2=Excision Repair Cross-Complementing 2; EXO1= exonuclease 1; MLH1= mutL homolog 1; MSH2= mutL homolog 2; MSH6= mutS homolog 6; OGG1= 8-Oxoguanine glycosylase; MGMT=O(6)-methylguanine-DNA methyltransferase; PARP1=poly (ADP-ribo…
